# Supplementary material for: Eleutherococcus senticosus (Acanthopanax senticosus): An Important Adaptogenic Plant
Source: Molecules. 2025 Jun 8;30(12):2512. doi: 10.3390/molecules30122512 (PMC12195798; doi:10.3390/molecules30122512)
Supplement: Supplementary file 1 [file molecules-30-02512-s001.zip]

Archive with 1 entries (1 files):
- molecules-3649437-supplementary.pdf
